# Supplementary material for: Caco-2/HT29-MTX co-cultured cells as a model for studying physiological properties and toxin-induced effects on intestinal cells
Source: PLoS One. 2021 Oct 7;16(10):e0257824. doi: 10.1371/journal.pone.0257824 (PMC8496855; doi:10.1371/journal.pone.0257824)
Supplement: S1 File — (XLSX) [file pone.0257824.s001.xlsx]

## Sheet: Sheet0
Program: Tecan i-control				Tecan i-control , 1.11.1.0
Gerät: infinite 200				serial no.: 605000017
Firmware: V_2.12_04/10_InfiniTe (Apr 26 2010/11.30.08)				MAI, V_2.12_04/10_InfiniTe (Apr 26 2010/11.30.08)
Datum:	16.04.2019
Zeit:	17:06:35
System				LMTCA04965
Plate				Greiner 96 Flat Bottom Black Polystyrene Cat. No.: 675090/675096/675097 [GRE96fb_half area_µClear.pdfx]
Plate-ID
Label: Label1
Mode				fluorescence measured from the top
excitation wave length				425	nm
emission wave length				535	nm
excitation bandwidth				9	nm
emission bandwidth				20	nm
amplifying				64	Manuell
No. Of flashes				25
integration time				20	µs
delay				0	µs
resting time				0	ms
start:	16.04.2019 17:06:35
	temperature: 20.1 °C
<>	1	2	3	4	5	6	7	8	9	10	11	12		1	2	3	4	5	6	7	8	9	10	11	12
A	56	684	1249	2370	4580	8328	14375	23790	29291	35958	39799	47247		0	0.976562	1.95312	3.90625	7.8125	15.625	31.25	62.5	125	250	500	1000
B	51	657	1180	2314	4497	8484	15470	24623	28919	36104	39884	46942		mean blank	617	1161	2288.5	4485	8352.5	14869	24153	29051.5	35977.5	39788	47041
C		3269	57	2908	83	3068	146	3152	161	3049	297
D		3261	54	2987	310	3046	271	3160	287	3087	284
E		3035	53	3053	70	3200	81	3216	88	3198	90
F		3443	50	3003	163	3369	113	3311	110	3170	113
G		3188	52	2906	76	2830	157	2989	215	2895	238
H		3207	51	2831	90	2844	167	2910	2953	38	393
end:	16.04.2019 17:07:51

## Sheet: Tabelle1
									528,57x + 180,46
									X= concentration in the well
									y= measured lumineschence
									converted to x
									x= (y-180,46)/528,57
		<>	1	2	3	4	5	6	7	8	9	10	11	12
		A	97	584	1010	1903	3512	7573	12495	20849	31869	40684	46345	47019
		B
		C		3269	57	2908	83	3068	146	3152	161	3049	297
		D		3261	54	2987	310	3046	271	3160	287	3087	284
		E		3035	53	3053	70	3200	81	3216	88	3198	90
		F		3443	50	3003	163	3369	113	3311	110	3170	113
		G		3188	52	2906	76	2830	157	2989	215	2895	238
		H		3207	51	2831	90	2844	167	2910	250	2953	393
												2953
			co-culture	3212.17	2.66667	2894.67	143.667	3004.17	155.667	3103.17	171.167	3015.17	237.667
			Caco-2	3186.17	-1.33333	2975.17	63.6667	3231.67	44.1667	3210.67	46.1667	3131.17	48.6667
			HT29-MTX	3135.17	-0.833333	2853.17	23.1667	2777.17	104.167	2936.17	162.167	2842.17	185.167
			blank	3154.17	-1.83333	2778.17	37.1667	2791.17	114.167	2857.17	197.167	2900.17	340.167
																	seconds	volume [ml]
blank				t0	t0	t1	t1	t3	t3	t6	t6	t9	t9			t0	0	3
52.8333	concentration per well		co-culture	133.539	-0.250705	120.18	0.738081	124.787	0.822233	128.953	0.93093	125.25	1.39727			t1	3600	3
																t3	10800	2.985
			Caco-2	132.445	-0.278756	123.567	0.177068	134.359	0.0403205	133.476	0.0543459	130.131	0.0718775			t6	21600	2.97
																t9	32400	2.955
			HT29-MTX	130.299	-0.27525	118.433	-0.106946	115.236	0.461081	121.926	0.867816	117.971	1.02911
			blank	131.098	-0.282262	115.278	-0.00876818	115.825	0.531208	118.602	1.11326	120.411	2.11607
	Papp		co-culture			3.83826e-06		1.42529e-06		8.06856e-07		8.07363e-07
			Caco-2			9.28414e-07		7.04705e-08		4.74917e-08		4.18749e-08
			HT29-MTX			-5.6998e-07		8.19129e-07		7.70855e-07		6.09417e-07
			blank			-4.64461e-08		9.37958e-07		9.82846e-07		1.24545e-06

## Sheet: Tabelle2
									528,57x + 180,46
									X= concentration in the well
									y= measured lumineschence
									converted to x
									x= (y-180,46)/528,57
		<>	1	2	3	4	5	6	7	8	9	10	11	12
		A	97	584	1010	1903	3512	7573	12495	20849	31869	40684	46345	47019
		B
		C		3269	57	2908	83	3068	146	3152	161	3049	297
		D		3261	54	2987	310	3046	271	3160	287	3087	284
		E		3035	53	3053	70	3200	81	3216	88	3198	90
		F		3443	50	3003	163	3369	113	3311	110	3170	113
		G		3188	52	2906	76	2830	157	2989	215	2895	238
		H		3207	51	2831	90	2844	167	2910	250	2953	393
												2953
			co-culture	3265	55.5	2947.5	196.5	3057	208.5	3156	224	3068	290.5
			Caco-2	3239	51.5	3028	116.5	3284.5	97	3263.5	99	3184	101.5
			HT29-MTX	3188	52	2906	76	2830	157	2936.17	215	2895	238
			blank	3207	51	2831	90	2844	167	2910	250	2953	393
																	seconds	volume [ml]
blank				t0	t0	t1	t1	t3	t3	t6	t6	t9	t9			t0	0	3
52.8333	concentration per well		co-culture	5.83563	-0.118206	5.23495	0.015173	5.44212	0.0265244	5.62942	0.0411866	5.46293	0.104092			t1	3600	3
																t3	10800	2.985
			Caco-2	5.78644	-0.12199	5.38725	-0.0605029	5.87252	-0.0789489	5.83279	-0.077057	5.68239	-0.0746921			t6	21600	2.97
																t9	32400	2.955
			HT29-MTX	5.68996	-0.121517	5.15644	-0.0988138	5.01266	-0.022192	5.21351	0.0326731	5.13563	0.0544299
			blank	5.7259	-0.122462	5.01455	-0.0855705	5.03914	-0.0127325	5.16401	0.0657813	5.24536	0.201052
	Papp		co-culture			1.8056e-06		1.04688e-06		8.08704e-07		1.35569e-06
			Caco-2			-7.26109e-06		-3.14249e-06		-1.52588e-06		-9.81057e-07
			HT29-MTX			-1.206e-05		-8.98309e-07		6.57964e-07		7.27042e-07
			blank			-1.03781e-05		-5.12163e-07		1.31638e-06		2.66867e-06
